# Supplementary material for: LncRNA MALAT1 Facilitates Ovarian Cancer Progression through Promoting Chemoresistance and Invasiveness in the Tumor Microenvironment
Source: Int J Mol Sci. 2021 Sep 22;22(19):10201. doi: 10.3390/ijms221910201 (PMC8508663; doi:10.3390/ijms221910201)
Supplement: Supplementary file 1 [file ijms-22-10201-s001.zip]

Archive with 1 entries (1 files):
- ijms-1348438-supplementary.pdf
